# Supplementary material for: Highly resolved taphonomic variations within the Early Ordovician Fezouata Biota
Source: Sci Rep. 2024 Sep 6;14:20807. doi: 10.1038/s41598-024-71622-w (PMC11379804; doi:10.1038/s41598-024-71622-w)
Supplement: Supplementary file 1 — Supplementary Information. [file 41598_2024_71622_MOESM1_ESM.xlsx]

## Sheet: Raw data 
	Tissue type					Age			Feeding Strategy			Motility
	A	B	C	D	E	strictly Tremadocian	Tremadocian and Floian	strictly Floian	Predator/savenger	suspension feeder	Others	Vagile	Sessile
Plumulites	1	1	1	0	1	1	0	0	1	0	0	1	0
Angusticardinia	1	0	0	0	0	1	0	0	0	1	0	0	1
Celdobolus	1	1	0	0	1	0	1	0	0	1	0	0	1
Euorthisina	1	0	0	0	0	0	1	0	0	1	0	0	1
Eurytreta	1	0	0	0	0	0	1	0	0	1	0	0	1
Glossella	1	0	0	0	0	1	0	0	0	1	0	0	1
Incorthis	1	0	0	0	0	1	0	0	0	1	0	0	1
Kvania	1	0	0	0	0	1	0	0	0	1	0	0	1
Lacunites	1	0	0	0	0	1	0	0	0	1	0	0	1
Lingulella	1	0	0	0	0	1	0	0	0	1	0	0	1
Nanorthis	1	0	0	0	0	0	1	0	0	1	0	0	1
Nocturnellia	1	0	0	0	0	1	0	0	0	1	0	0	1
Nothorthis	1	0	0	0	0	0	1	0	0	1	0	0	1
Orbithele	1	1	0	0	0	0	1	0	0	1	0	0	1
Paldiskites	1	0	0	0	0	0	0	1	0	1	0	0	1
Paralenorthis?	1	0	0	0	0	0	0	1	0	1	0	0	1
Plectorthis?	1	0	0	0	0	0	1	0	0	1	0	0	1
Rafanoglossa	1	0	0	0	0	0	1	0	0	1	0	0	1
Sedlecilingula	1	0	0	0	0	1	0	0	0	1	0	0	1
Spondyglossella?	1	0	0	0	0	1	0	0	0	1	0	0	1
Tarfaya	1	0	0	0	0	0	1	0	0	1	0	0	1
Thysanotos	1	0	0	0	0	0	1	0	0	1	0	0	1
Tinzoulinorthis	1	0	0	0	0	0	1	0	0	1	0	0	1
Wosekella	1	0	0	0	0	1	0	0	0	1	0	0	1
Archaeoconularia	1	0	0	0	1	0	1	0	0	1	0	0	1
Eoconularia	1	0	0	0	1	1	0	0	0	1	0	0	1
Sphenothallus	0	1	0	0	0	1	0	0	0	1	0	0	1
Webbyites	0	1	0	0	0	1	0	0	0	1	0	0	1
Aethocrinus	1	0	0	0	0	1	0	0	0	1	0	0	1
Ampelocarpus	1	0	0	0	0	0	0	1	0	1	0	1	0
Amygdalotheca	1	0	0	0	0	1	0	0	0	1	0	1	0
Anatifopsis	1	0	0	0	0	0	1	0	0	1	0	1	0
Anedriophus	1	0	0	0	0	0	0	1	0	1	0	0	1
anomalocystitid mitrate	1	0	0	0	0	0	0	1	0	1	0	1	0
Argodiscus	1	0	0	0	0	0	0	1	0	1	0	0	1
Aristocystites?	1	0	0	0	0	1	0	0	0	1	0	0	1
Aspidocarpus	1	0	0	0	0	1	0	0	0	1	0	1	0
Balanocystites	1	0	0	0	0	0	0	1	0	1	0	1	0
Balantiocystis	1	0	0	0	0	0	1	0	0	1	0	0	1
Bohemiaecystis	1	0	0	0	1	0	1	0	0	1	0	1	0
Castericystis?	1	0	0	0	0	1	0	0	0	0	1	1	0
Chauvelicystis	1	0	0	0	0	1	0	0	0	1	0	1	0
Chinianocarpos?	1	0	0	0	0	0	0	1	0	1	0	1	0
Flabellicarpus	1	0	0	0	0	1	0	0	0	1	0	1	0
Galliaecystis	1	0	0	0	0	1	0	0	0	1	0	1	0
Hanusia	1	0	0	0	1	1	0	0	0	1	0	1	0
Iocrinus	1	0	0	0	0	0	0	1	0	1	0	0	1
Lagynocystis	1	0	0	0	0	1	0	0	0	1	0	1	0
Lingulocystis	1	0	0	0	0	0	1	0	0	1	0	0	1
solutan indet	1	0	0	0	1	1	0	0	0	1	0	0	1
Macrocystella	1	0	0	0	0	0	1	0	0	1	0	0	1
Milonicystis	1	0	0	0	0	0	0	1	0	1	0	1	0
Nanocarpus	1	0	0	0	0	1	0	0	0	1	0	1	0
Nimchacystis	1	0	0	0	0	0	1	0	0	0	1	1	0
Ovocarpus?	1	0	0	0	0	0	0	1	0	1	0	1	0
Palaeosphaeronites	1	0	0	0	0	0	1	0	0	1	0	0	1
Pareocrinus?	1	0	0	0	0	1	0	0	0	1	0	0	1
Peltocystis	1	0	0	0	0	1	0	0	0	1	0	1	0
Phyllocystis	1	0	0	0	0	0	1	0	0	1	0	1	0
Phyllocystis-like' cornute	1	0	0	0	0	0	1	0	0	1	0	1	0
Plasiacystis	1	0	0	0	0	0	1	0	0	0	1	1	0
Procothurnocystis	1	0	0	0	0	1	0	0	0	1	0	1	0
Prokopicystis?	1	0	0	0	0	1	0	0	0	1	0	1	0
Ramseyocrinus	1	0	0	0	0	0	0	1	0	1	0	0	1
rhipidocystid eocrinoid	1	0	0	0	0	0	1	0	0	1	0	0	1
Rhopalocystis	1	0	0	0	0	0	1	0	0	1	0	0	1
Sokkaejaecystis	1	0	0	0	0	0	1	0	0	1	0	1	0
Tizgazaouine cornute'	1	0	0	0	0	1	0	0	0	1	0	1	0
Villebrunaster	1	0	0	0	0	0	1	0	1	0	0	1	0
Vizcainocarpus	1	0	0	0	0	1	0	0	0	1	0	1	0
"Adelograptus"	0	1	0	0	0	1	0	0	0	1	0	1	0
"Kiaerograptus"	0	1	0	0	0	1	0	0	0	1	0	1	0
Ancoragraptus	0	1	0	0	0	1	0	0	0	1	0	1	0
Azygograptus	0	1	0	0	0	0	0	1	0	1	0	1	0
Baltograptus	0	1	0	0	0	0	0	1	0	1	0	1	0
Calyxdendrum	0	1	0	0	0	1	0	0	0	1	0	1	0
cephalodiscid indet.	0	1	0	0	0	1	0	0	0	1	0	0	1
Choristograptus	0	1	0	0	0	1	0	0	0	1	0	1	0
Clonograptus	0	1	0	0	0	0	1	0	0	1	0	1	0
Cymatograptus?	0	1	0	0	0	0	0	1	0	1	0	1	0
Didymograptus	0	1	0	0	0	1	0	0	0	1	0	1	0
Expansograptus	0	1	0	0	0	0	0	1	0	1	0	1	0
Hunnegraptus	0	1	0	0	0	1	0	0	0	1	0	1	0
Paradelograptus	0	1	0	0	0	1	0	0	0	1	0	1	0
Paratemnograptus	0	1	0	0	0	1	0	0	0	1	0	1	0
Rhabdinopora	0	1	0	0	0	1	0	0	0	1	0	1	0
Sagenograptus	0	1	0	0	0	1	0	0	0	1	0	1	0
Schizograptus?	0	1	0	0	0	0	0	1	0	1	0	1	0
Tetragraptus	0	1	0	0	0	0	1	0	0	1	0	1	0
Cavernolites	1	0	0	0	0	0	1	0	0	1	0	0	1
Elegantilites	1	0	0	0	0	1	0	0	0	1	0	0	1
Gamalites?	1	0	0	0	0	0	0	1	0	1	0	0	1
Gompholites	1	0	0	0	0	0	0	1	0	1	0	0	1
Nephroteca	1	0	0	0	0	0	0	1	0	1	0	0	1
indet Hyolith	1	0	0	0	1	0	0	1	0	1	0	0	1
Pauxillites	1	0	0	0	0	0	0	1	0	1	0	0	1
Aloconcha?	1	0	0	0	0	0	0	1	0	1	0	0	1
Babinka	1	0	0	0	0	0	0	1	0	1	0	0	1
Bactroceras	1	0	0	0	0	0	0	1	1	0	0	1	0
Bathmoceras	1	0	0	0	0	0	0	1	1	0	0	1	0
Calvapilosa	1	0	0	1	0	1	0	0	0	0	1	1	0
Carcassonnella	1	0	0	0	0	0	1	0	0	0	1	1	0
Cardiolaria	1	0	0	0	0	0	0	1	0	1	0	0	1
Cienagomya?	1	0	0	0	0	0	0	1	0	1	0	0	1
Coxiconchia	1	0	0	0	0	0	0	1	0	1	0	0	1
Destombesiceras	1	0	0	0	0	0	0	1	1	0	0	1	0
Ekaterodonta	1	0	0	0	0	0	0	1	0	1	0	0	1
Glyptarca	1	0	0	0	0	0	0	1	0	1	0	0	1
Lesueurilla	1	0	0	0	0	0	0	1	0	0	1	1	0
Pelecyogyra	1	0	0	0	0	1	0	0	0	0	1	1	0
Polymeres	1	0	0	0	0	0	1	0	1	0	0	1	0
Praenucula	1	0	0	0	0	0	0	1	0	1	0	0	1
Protocyptendoceras	1	0	0	0	0	0	0	1	1	0	0	1	0
Redonia	1	0	0	0	0	0	0	1	0	1	0	0	1
Ribeiria	1	0	0	0	0	0	0	1	0	1	0	0	1
Rioceras	1	0	0	0	0	0	0	1	1	0	0	1	0
Sinuites	1	0	0	0	0	0	0	1	0	0	1	1	0
Thoralispira	1	0	0	0	0	0	0	1	0	0	1	1	0
wiwaxiid	1	0	0	0	0	1	0	0	0	0	1	1	0
Palaeoscolex	1	0	1	0	1	1	0	0	1	0	0	1	0
?Niobe	1	0	0	0	0	1	0	0	1	0	0	1	0
?Orometopus	1	0	0	0	0	1	0	0	0	1	0	1	0
Aegirocassis	0	1	1	0	1	1	0	0	0	1	0	1	0
Agerina	1	0	0	0	0	0	1	0	0	0	1	1	0
Ampyx	1	0	0	0	0	0	1	0	0	1	0	1	0
Anacheirurus	1	1	0	0	1	1	0	0	1	0	0	1	0
Apatokephalus	1	0	0	0	0	0	1	0	1	0	0	1	0
armoured lobopodian 1	1	0	1	0	0	1	0	0	1	0	0	1	0
Asaphellus	1	0	0	0	0	0	1	0	1	0	0	1	0
Setapedites	0	1	1	0	0	1	0	0	1	0	0	1	0
Basilicus	1	0	0	0	0	0	0	1	1	0	0	1	0
Bavarilla	1	1	0	0	1	1	0	0	0	0	1	1	0
Brachyaglaspis	1	1	0	0	0	0	0	1	1	0	0	1	0
canadaspidid	0	1	0	0	0	1	0	0	0	0	1	1	0
cheloniellid	0	1	1	0	1	0	1	0	1	0	0	1	0
Colpocoryphe	1	0	0	0	0	0	1	0	1	0	0	1	0
Dactylocephalus	1	0	0	0	0	1	0	0	1	0	0	1	0
Dikelokephalina	1	0	0	0	0	1	0	0	1	0	0	1	0
Enosiaspis	0	1	0	0	0	1	0	0	0	0	1	1	0
Eoharpes	1	1	0	0	0	1	0	0	0	1	0	1	0
Euloma	1	0	0	0	0	0	1	0	0	0	1	1	0
Foulonia	1	0	0	0	0	0	0	1	1	0	0	1	0
Geragnostus	1	0	0	0	0	0	1	0	0	0	1	1	0
Harpides	1	0	0	0	0	0	0	1	0	0	1	1	0
hurdiid 1	0	1	0	0	1	1	0	0	1	0	0	1	0
hurdiid 2	0	1	0	0	0	1	0	0	1	0	0	1	0
hurdiid 3	0	1	0	0	0	1	0	0	1	0	0	1	0
hurdiid 4	0	1	0	0	0	1	0	0	1	0	0	1	0
Indiligens	1	0	0	0	0	1	0	0	0	0	1	1	0
Kierarges	1	0	0	0	0	0	0	1	1	0	0	1	0
large lobopodian with spinose limbs	0	1	1	0	0	1	0	0	0	1	0	1	0
leanchoiliid	0	1	1	0	1	1	0	0	1	0	0	1	0
lepadomorph barnacle	1	1	0	0	0	0	0	1	0	1	0	0	1
marrellid 1	0	1	1	0	1	1	0	0	0	0	1	1	0
marrellid 2	0	1	0	0	0	1	0	0	0	0	1	1	0
Megistapis	1	1	0	0	1	0	1	0	1	0	0	1	0
Neseuretus	1	0	0	0	0	0	0	1	1	0	0	1	0
Nileus	1	1	0	0	0	1	0	0	1	0	0	1	0
Ogyginus	1	0	0	0	0	1	0	0	1	0	0	1	0
ostracods indet.	1	0	0	0	0	1	0	0	0	0	1	1	0
Parabathycheilus	1	0	0	0	0	0	1	0	1	0	0	1	0
Parapilekia	1	0	0	0	0	1	0	0	1	0	0	1	0
Parvilichas	1	0	0	0	0	0	0	1	1	0	0	1	0
phyllocarid indet. (Zagoracaris?)	0	1	1	0	0	0	0	1	1	0	0	1	0
Platypeltoides	1	0	0	0	0	1	0	0	1	0	0	1	0
Pradoella	1	0	0	0	0	0	0	1	1	0	0	1	0
Prionocheilus	1	1	0	0	1	0	1	0	1	0	0	1	0
Pseudoangustidontus	0	1	0	0	0	0	1	0	0	1	0	1	0
pycnogonids	0	1	0	0	0	1	0	0	1	0	0	1	0
Selenopeltis	1	0	0	0	0	0	0	1	1	0	0	1	0
Small lobopodian with spinose limbs	0	1	1	0	0	1	0	0	0	1	0	1	0
Symphysurus	1	1	1	0	1	1	0	0	1	0	0	1	0
Tariccoia	0	1	0	0	1	1	0	0	1	0	0	1	0
Thelxiope	0	1	0	0	0	1	0	0	1	0	0	1	0
Toletanaspis	1	0	0	0	0	0	1	0	1	0	0	1	0
Tremaglaspis	1	1	1	0	1	1	0	0	1	0	0	1	0
xiphosurids	0	1	1	0	1	1	0	0	1	0	0	1	0
Selkirkia	0	1	1	0	1	1	0	0	1	0	0	1	0
